# Supplementary material for: Stimulation of Peripheral Blood Mononuclear Cells with Lactococcus lactis Strain Plasma Elicits Antiviral Effects Against H1N1 and SARS-CoV-2
Source: Int J Mol Sci. 2025 Nov 28;26(23):11573. doi: 10.3390/ijms262311573 (PMC12691877; doi:10.3390/ijms262311573)
Supplement: Supplementary file 1 [file ijms-26-11573-s001.zip]

Archive with 1 entries (1 files):
- ijms-3963100-supplementary.pdf
